# Supplementary material for: Transcriptional Regulation of lncRNA Genes by Histone Modification in Alzheimer's Disease
Source: Biomed Res Int. 2016 Oct 16;2016:3164238. doi: 10.1155/2016/3164238 (PMC5086382; doi:10.1155/2016/3164238)
Supplement: Supplementary file 4 [file 3164238.f4.txt]

Gene location	start	end		Gene	Peak location	start	end	log10(C2/C1)
chr1	52077260	52162193	+	Gm28177	chr1	52121559	52121725	4.67232
chr1	85536400	85709665	+	Gm16094	chr1	85650027	85650242	7.29332
chr1	85536400	85709665	-	Gm17017	chr1	85650027	85650242	7.29332
chr11	11686159	11772625	-	Gm12000	chr11	11687944	11688399	4.69899
chr11	11686159	11772625	-	Gm12000	chr11	11691083	11691737	6.20737
chr11	33973960	34098554	-	4930469K13Rik	chr11	34047196	34047402	6.72135
chr11	33973960	34098554	-	4930469K13Rik	chr11	34047945	34048513	5.70827
chr11	33973960	34098554	-	4930469K13Rik	chr11	34048740	34048865	4.66204
chr11	33973960	34098554	-	4930469K13Rik	chr11	34049034	34049287	3.4849
chr11	82942340	82964849	-	Slfn5os	chr11	82953844	82954091	5.23761
chr11	34226871	34783871	+	4930403D09Rik	chr11	34771641	34771783	4.69315
chr11	34226871	34783871	+	4930403D09Rik	chr11	34783410	34783850	6.68572
chr14	75176814	75206285	-	Gm15629	chr14	75176869	75176989	4.71085
chr14	75176814	75206285	-	Gm15629	chr14	75177431	75177781	6.66264
chr14	75176814	75206285	-	Gm15629	chr14	75178005	75178180	4.73635
chr17	33916228	33929286	-	Gm19412	chr17	33915174	33915382	5.14851
chr17	34671181	34823464	-	C4a	chr17	34739957	34740381	6.76612
chr17	34671181	34823464	-	C4a	chr17	34741305	34741441	8.28786
chr17	34671181	34823464	-	C4a	chr17	34741544	34741744	7.14731
chr17	34671181	34823464	-	C4a	chr17	34741852	34742277	5.14404
chr17	34671181	34823464	-	C4a	chr17	34742503	34743668	6.48533
chr17	34671181	34823464	-	C4a	chr17	34821403	34821690	8.02659
chr17	34671181	34823464	-	C4a	chr17	34822111	34822250	3.97413
chr17	34671181	34823464	-	C4a	chr17	34822483	34822606	5.92902
chr17	34671181	34823464	-	C4a	chr17	34822729	34823062	6.03925
chr17	35991866	36121424	+	A930015D03Rik	chr17	35998923	35999208	5.42223
chr17	35991866	36121424	+	A930015D03Rik	chr17	36018202	36018348	7.31213
chr17	35991866	36121424	+	A930015D03Rik	chr17	36018772	36019002	4.63161
chr17	35991866	36121424	+	A930015D03Rik	chr17	36019191	36019636	5.55037
chr17	35991866	36121424	+	A930015D03Rik	chr17	36032916	36033097	6.6745
chr17	35991866	36121424	+	A930015D03Rik	chr17	36041340	36041520	4.51224
chr17	35991866	36121424	+	A930015D03Rik	chr17	36121912	36123558	10.09048
chr17	35991866	36121424	+	A930015D03Rik	chr17	36044112	36044981	8.14358
chr17	35991866	36121424	+	A930015D03Rik	chr17	35998923	35999208	5.42223
chr17	35991866	36121424	+	A930015D03Rik	chr17	36018202	36018348	7.31213
chr17	35991866	36121424	+	A930015D03Rik	chr17	36018772	36019002	4.63161
chr17	35991866	36121424	+	A930015D03Rik	chr17	36019191	36019636	5.55037
chr17	35991866	36121424	+	A930015D03Rik	chr17	36032916	36033097	6.6745
chr17	35991866	36121424	+	A930015D03Rik	chr17	36041340	36041520	4.51224
chr17	35991866	36121424	+	A930015D03Rik	chr17	36121912	36123558	10.09048
chr17	35991866	36121424	+	A930015D03Rik	chr17	36044112	36044981	8.14358
chr17	78850104	78892500	+	Gm26637	chr17	78881037	78881896	8.72942
chr19	12564545	12596566	-	A330040F15Rik	chr19	12573630	12574117	7.11495
chr19	12564545	12596566	-	A330040F15Rik	chr19	12575219	12575370	9.32265
chr19	12564545	12596566	-	A330040F15Rik	chr19	12575781	12575922	6.51099
chr19	38481181	38784617	-	Gm28991	chr19	38593318	38593511	5.86616
chr19	10198367	10203927	+	Gm10143	chr19	10202786	10202961	3.45201
chr2	118814215	118837691	-	Gm14091	chr2	118814836	118815004	8.34382
chr3	121424235	121458340	+	Gm42929	chr3	121429983	121430144	3.80475
chr3	127536585	127630896	-	Gm43729	chr3	127554136	127554352	8.1966
chr4	3678111	3791058	-	Gm26857	chr4	3677735	3677985	6.71324
chr4	3678111	3791058	-	Gm26857	chr4	3679856	3680035	3.94113
chr4	63381357	63403278	+	Aknaos	chr4	63401312	63401487	3.75121
chr4	132492051	132510573	-	Gm12981	chr4	132508659	132508797	3.57522
chr4	133847289	133887752	+	Gm12977	chr4	133872773	133872950	4.12702
chr4	133847289	133887752	+	Gm12977	chr4	133874011	133874228	4.2928
chr5	33639786	33672205	+	Gm10459	chr5	33659208	33659430	3.88852
chr5	113613018	113650728	+	Gm15736	chr5	113641433	113641599	8.56703
chr5	113613018	113650728	+	Gm15736	chr5	113649177	113649338	3.97229
chr5	113613018	113650728	+	Gm15736	chr5	113650420	113650558	7.64978
chr5	113613018	113650728	+	Gm15736	chr5	113650825	113650988	3.85719
chr5	120730175	120749850	+	Gm43068	chr5	120748670	120749023	12.41436
chr5	120730175	120749850	+	Gm43068	chr5	120749091	120749884	10.08544
chr6	38917097	39084923	-	Gm42962	chr6	38919241	38919416	3.47185
chr6	38917097	39084923	-	Gm42962	chr6	38950228	38950349	5.79771
chr6	57476696	57665770	+	4930533I22Rik,RP24-491O6.1	chr6	57582094	57582702	5.79306
chr6	3331077	3346128	-	Gm20559,Gm43197	chr6	3344478	3344660	3.89199
chr6	3331077	3346128	-	Gm20559,Gm43197	chr6	3344857	3345232	7.25644
chr6	3331077	3346128	-	Gm20559,Gm43197	chr6	3345318	3345583	12.03648
chr6	3331077	3346128	-	Gm20559,Gm43197	chr6	3345667	3346166	4.61279
chr6	39086292	39206731	+	4930599N23Rik	chr6	39116347	39116642	4.04751
chr6	39086292	39206731	+	4930599N23Rik	chr6	39120329	39120490	8.86222
chr6	82738317	82774438	+	Gm17034	chr6	82763423	82763551	4.36344
chr6	82738317	82774438	+	Gm17034	chr6	82772131	82772436	5.10323
chr6	124720711	124738040	+	Gm20531	chr6	124731720	124731906	4.3096
chr6	124720711	124738040	+	Gm20531	chr6	124731971	124732212	6.07087
chr7	88278066	88310961	-	Gm26522	chr7	88279128	88279308	4.40586
chr7	104244489	104353390	+	Gm15133	chr7	104245548	104245796	8.75293
chr7	104244489	104353390	+	Gm15133	chr7	104246230	104246362	5.56867
chr7	104244489	104353390	-	Gm15135	chr7	104245548	104245796	8.75293
chr7	104244489	104353390	-	Gm15135	chr7	104246230	104246362	5.56867
chr7	125552256	125578326	-	RP23-136A14.3	chr7	125553187	125553350	3.90551
chr7	75768229	75782099	-	AU020206	chr7	75780262	75780425	4.4283
chr7	99657672	99707131	+	Gm15635	chr7	99702677	99702869	5.01164
chr7	99657672	99707131	+	Gm15635	chr7	99703306	99703457	3.83801
chr7	99657672	99707131	+	Gm15635	chr7	99704052	99704197	4.50808
chr7	104244489	104353390	+	Gm15133	chr7	104245548	104245796	8.75293
chr7	104244489	104353390	+	Gm15133	chr7	104246230	104246362	5.56867
chr7	128373620	128418748	-	Gm15503	chr7	128411252	128411389	6.67832
chr7	128373620	128418748	-	Gm15503	chr7	128411615	128411954	4.62654
chr7	128373620	128418748	-	Gm15503	chr7	128416547	128416836	6.62302
chr8	108792182	108947926	+	Gm38318	chr8	108897095	108897257	4.23262
